# Supplementary material for: Can the Life-History Strategy Explain the Success of the Exotic Trees Ailanthus altissima and Robinia pseudoacacia in Iberian Floodplain Forests?
Source: PLoS One. 2014 Jun 17;9(6):e100254. doi: 10.1371/journal.pone.0100254 (PMC4061096; doi:10.1371/journal.pone.0100254)
Supplement: Table S1 — Phenological data of the studied species. (XLSX) [file pone.0100254.s004.xlsx]

## Sheet: Hoja1
					Vegetative growth		Leaf abscission		Flowering		Fruit set		Fruit dispersal
Species	Sex	Tree num	Location	Year	Beginning date	Ending date	Beginning date	Ending date	Beginning date	Ending date	Beginning date	Ending date	Beginning date	Ending date
Ailanthus altissima	male	2	Chiloeches	2011	2011-03-24	2011-06-02	2011-09-19		2011-06-02	2011-07-05
Ailanthus altissima	male	3	Chiloeches	2011	2011-03-24	2011-06-02	2011-10-05		2011-06-02	2011-07-05
Ailanthus altissima	male	4	Chiloeches	2011	2011-03-24	2011-06-02	2011-10-05		2011-06-02	2011-08-02
Ailanthus altissima	female	5	Chiloeches	2011	2011-03-24	2011-06-02	2011-09-19	2011-11-08	2011-06-02	2011-07-05	2011-07-05	2011-10-19	2011-02-07	2012-02-07
Ailanthus altissima	female	6	Chiloeches	2011	2011-03-24	2011-06-02	2011-10-05
Ailanthus altissima	female	7	Campus	2011	2011-03-24	2011-06-02	2011-10-05	2011-11-23	2011-06-06	2011-07-05	2011-06-06	2011-10-20	2011-02-07	2012-02-07
Ailanthus altissima	female	8	Campus	2011	2011-03-24	2011-06-02	2011-10-05		2011-05-23	2011-06-06	2011-06-06	2011-11-08	2011-02-07	2012-02-07
Ailanthus altissima	female	9	Puente Chiloeches	2011	2011-03-24	2011-06-02	2011-10-05	2011-11-23
Ailanthus altissima	female	10	Puente Chiloeches	2011	2011-03-24	2011-06-02	2011-10-05	2011-11-23	2011-05-19	2011-06-02	2011-06-02	2011-11-08	2011-02-07	2012-02-07
Ailanthus altissima	female	11	Puente Chiloeches	2011	2011-03-24	2011-08-02	2011-10-05	2011-11-08			2011-06-02	2011-11-08	2011-02-07	2012-02-07
Ailanthus altissima	female	12	Puente Chiloeches	2011	2011-03-24	2011-06-02	2011-10-05	2011-11-08			2011-06-02	2011-11-08	2011-02-07	2012-02-07
Ailanthus altissima	female	13	Virgen del Val	2011	2011-04-07	2011-08-02	2011-10-20	2011-11-23	2011-05-20	2011-07-05	2011-06-02	2011-10-20	2011-02-07	2012-02-07
Ailanthus altissima	female	14	Virgen del Val	2011	2011-03-24	2011-07-05	2011-10-20	2011-11-23	2011-05-20	2011-07-05	2011-06-02	2011-10-20	2011-02-07	2012-02-07
Ailanthus altissima	female	15	Virgen del Val	2011	2011-03-24	2011-07-05	2011-10-05	2011-11-23	2011-05-20	2011-07-05	2011-06-02	2011-10-20	2011-02-07	2012-02-07
Ailanthus altissima	male	16	Virgen del Val	2011	2011-03-24	2011-07-05	2011-10-05		2011-05-20	2011-06-02
Populus alba	male	1	Puente Chiloeches	2011	2011-03-23		2011-09-16	2012-02-08	2011-03-10	2011-04-07
Populus alba	male	2	Puente Chiloeches	2011	2011-03-23		2011-09-16	2012-02-08	2011-03-10	2011-04-07
Populus alba	male	3	Puente Chiloeches	2011	2011-03-23		2011-09-16	2012-02-08	2011-03-10	2011-04-07
Populus alba	male	4	Virgen del Val	2011	2011-03-23
Populus alba	male	5	Virgen del Val	2011	2011-03-10
Populus alba	male	6	Virgen del Val	2011	2011-03-23				2011-02-10	2011-04-07
Populus alba	female	7	Virgen del Val	2011	2011-03-23	2011-07-05	2011-09-16	2012-02-08			2011-04-14	2011-04-27	2011-04-14	2011-05-09
Populus alba	male	8	La Canaleja	2011	2011-03-23				2011-03-10	2011-04-07
Populus alba	male	9	La Canaleja	2011	2011-03-23				2011-03-10	2011-04-07
Populus alba	male	10	La Canaleja	2011	2011-04-07				2011-03-10	2011-04-07
Populus alba	female	11	La Canaleja	2011	2011-03-24	2011-09-16	2011-09-16	2012-01-10			2011-04-14	2011-05-09	2011-04-27	2011-05-20
Populus alba	female	12	La Canaleja	2011	2011-03-24	2011-08-02	2011-09-16	2012-01-10			2011-04-14	2011-04-27	2011-04-14	2011-05-09
Populus alba	female	13	La Canaleja	2011	2011-03-24	2011-08-02	2011-09-16	2011-12-13			2011-04-14	2011-04-27	2011-04-14	2011-05-09
Populus alba	female	14	La Canaleja	2011	2011-03-24	2011-08-02	2011-09-16	2012-01-10			2011-04-14	2011-04-27	2011-04-14	2011-05-09
Populus alba	female	15	La Canaleja	2011	2011-03-24	2011-09-16	2011-09-16	2012-01-10			2011-04-14	2011-04-27	2011-04-27	2011-06-02
Populus alba	female	16	Puente Chiloeches	2011	2011-03-24	2011-06-02	2011-09-16	2011-12-13			2011-04-14	2011-05-09	2011-04-14	2011-06-02
Populus alba	female	17	Virgen del Val	2011	2011-03-24	2011-08-02	2011-09-16	2012-01-10			2011-04-14	2011-04-27	2011-04-14	2011-05-20
Populus alba	female	18	Virgen del Val	2011	2011-03-24	2011-06-02	2011-09-16	2012-01-10			2011-04-14	2011-04-27	2011-04-14	2011-06-02
Robinia pseudoacacia	-	1	Chiloeches	2011	2011-04-07	2011-08-02	2011-09-16	2011-12-13	2011-05-10	2011-05-19	2011-05-19	2011-10-05	2011-02-07	2012-02-07
Robinia pseudoacacia	-	2	Chiloeches	2011	2011-04-07	2011-08-02	2011-09-16	2011-11-23	2011-05-10	2011-05-19	2011-05-19	2011-10-05	2011-02-07	2012-02-07
Robinia pseudoacacia	-	3	Chiloeches	2011	2011-04-07	2011-07-05	2011-09-16	2011-11-23	2011-04-14	2011-05-19	2011-05-19	2011-10-05	2011-02-07	2012-02-07
Robinia pseudoacacia	-	4	Virgen del Val	2011	2011-03-23	2011-07-05	2011-10-05	2011-11-23	2011-04-27	2011-05-10	2011-05-10	2011-09-19	2011-02-07	2012-02-07
Robinia pseudoacacia	-	5	Virgen del Val	2011	2011-03-23	2011-07-05	2011-10-05	2011-11-23	2011-04-27	2011-05-10	2011-05-10	2011-09-19	2011-02-07	2012-02-07
Robinia pseudoacacia	-	6	Virgen del Val	2011	2011-03-23	2011-08-02	2011-09-16	2011-11-23	2011-04-27	2011-05-10	2011-05-10	2011-09-19	2011-02-07	2012-02-07
Robinia pseudoacacia	-	7	Virgen del Val	2011	2011-03-25	2011-08-02	2011-09-16	2011-11-23	2011-04-27	2011-05-11	2011-05-11	2011-09-16	2011-02-07	2012-02-07
Robinia pseudoacacia	-	8	Campus	2011	2011-03-25	2011-08-02	2011-09-16	2011-11-23	2011-04-14	2011-05-11	2011-05-11	2011-09-16	2011-02-07	2012-02-07
Robinia pseudoacacia	-	9	Campus	2011	2011-03-23	2011-08-02	2011-09-16	2011-11-23	2011-04-27	2011-05-10	2011-05-10	2011-09-16	2011-02-07	2012-02-07
Robinia pseudoacacia	-	10	Campus	2011	2011-03-23	2011-07-05	2011-09-16	2011-11-23	2011-04-27	2011-05-10	2011-05-10	2011-09-16	2011-02-07	2012-02-07
Robinia pseudoacacia	-	11	Campus	2011	2011-03-23	2011-09-19	2011-09-16	2011-11-23	2011-04-27	2011-05-10	2011-05-10	2011-09-16	2011-02-07	2012-02-07
Robinia pseudoacacia	-	12	Chiloeches	2011		2011-06-02	2011-10-05	2012-01-10			2011-05-19	2011-10-05	2011-02-07	2012-02-07
Robinia pseudoacacia	-	13	Virgen del Val	2011		2011-07-05	2011-09-16	2011-12-13			2011-05-09	2011-10-05	2011-02-07	2012-02-07
