# Supplementary material for: Can the Life-History Strategy Explain the Success of the Exotic Trees Ailanthus altissima and Robinia pseudoacacia in Iberian Floodplain Forests?
Source: PLoS One. 2014 Jun 17;9(6):e100254. doi: 10.1371/journal.pone.0100254 (PMC4061096; doi:10.1371/journal.pone.0100254)
Supplement: Table S2 — Branch production data of the studied species. (XLSX) [file pone.0100254.s005.xlsx]

## Sheet: year 2010
year	species	tree.id	branch.id	DBH	Sex	St	Lt	St-1(forSL)	FLt	St-1(forFL)	FRt	St-1(forFR)	St/St-1	Lt/St-1	FLt/St-1	FRt/St-1
2010	Aalt	AA01	1	43.29	m	2.1601	15.4655	5.4323	6.9976	5.4323			0.39764	2.84695	1.28815
2010	Aalt	AA01	2	43.29	m	2.0151	13.9253	3.9088	4.83327	3.9088			0.515529	3.56255	1.23651
2010	Aalt	AA01	3	43.29	m	2.6649	16.7284	6.4561	8.54495	6.4561			0.412772	2.5911	1.32355
2010	Aalt	AA01	4	43.29	m	5.809	24.5209	12.331	9.4003	12.331			0.471089	1.98856	0.762331
2010	Aalt	AA01	5	43.29	m	4.6483	24.309	6.7486	11.5935	6.7486			0.68878	3.60208	1.71791
2010	Aalt	AA01	6	43.29	m	1.9302	10.459	4.4091	9.07855	4.4091			0.437776	2.37214	2.05905
2010	Aalt	AA02	1	82.7604	m	0.6296	8.21	0.8501	4.374	0.8501			0.740619	9.65769	5.14527
2010	Aalt	AA02	2	82.7604	m	0.5341	4.82	0.8504	4.31827	0.8504			0.628057	5.66792	5.07793
2010	Aalt	AA02	3	82.7604	m	0.9842	8.4761	1.2986	4.05814	1.2986			0.757893	6.52711	3.12501
2010	Aalt	AA02	4	82.7604	m	0.7604	6.8766	1.6227	7.21209	1.6227			0.468602	4.23775	4.4445
2010	Aalt	AA02	5	82.7604	m	0.9006	6.32	2.0356	6.93384	2.0356			0.442425	3.10474	3.40629
2010	Aalt	AA03	1	49.3379	m	0.302	4.93	0.5596	1.97148	0.5596			0.539671	8.80986	3.52302
2010	Aalt	AA03	2	49.3379	m	0.3515	5.09	0.6055	2.44866	0.6055			0.580512	8.40628	4.04402
2010	Aalt	AA03	3	49.3379	m	1.0132	11.9497	2.2839	4.56136	2.2839			0.443627	5.23215	1.99718
2010	Aalt	AA03	4	49.3379	m	1.8943	16.5758	3.5435	6.78638	3.5435			0.534584	4.6778	1.91516
2010	Aalt	AA03	5	49.3379	m	1.088	17.5856	1.6201	5.80143	1.6201			0.671563	10.8546	3.58091
2010	Aalt	AA04	1	55.3858	m	1.6047	13.3555	2.6814	9.75556	2.6814			0.598456	4.98079	3.63823
2010	Aalt	AA04	2	55.3858	m	0.7653	18.2171	2.2912	4.38941	2.2912			0.334017	7.9509	1.91577
2010	Aalt	AA04	3	55.3858	m	0.221	3.0548	0.4004	1.8645	0.4004			0.551948	7.62937	4.65659
2010	Aalt	AA04	4	55.3858	m	1.1475	8.4399	2.1133	6.80182	2.1133			0.54299	3.99371	3.21858
2010	Aalt	AA04	5	55.3858	m	2.3544	19.5646	4.9315	10.544	4.9315			0.477421	3.96727	2.13809
2010	Aalt	AA05	1	46.7914	m	1.0874		1.1396		1.1396			0.954194
2010	Aalt	AA05	2	46.7914	m	1.5069	10.4645	2.5347		2.5347			0.594508	4.1285
2010	Aalt	AA05	3	46.7914	m	1.411	31.34	2.0658		2.0658			0.683028	15.1709
2010	Aalt	AA05	4	46.7914	m	0.7566	18.426	2.6006		2.6006			0.290933	7.08529
2010	Aalt	AA05	5	46.7914	m	1.0984	24.9962	1.5175		1.5175			0.723822	16.472
2010	Aalt	AA06	1	22.2816	m	0.1955	2.5686	0.4754	2.30187	0.4754			0.411233	5.40303	4.84197
2010	Aalt	AA06	2	22.2816	m	2.0191	8.6	3.8013	11.0826	3.8013			0.53116	2.26238	2.91548
2010	Aalt	AA06	3	22.2816	m	5.2368	25.85	6.8319	17.249	6.8319			0.766522	3.78372	2.52477
2010	Aalt	AA06	4	22.2816	m	4.243	21.4	8.5917	14.9077	8.5917			0.493849	2.49078	1.73513
2010	Aalt	AA06	5	22.2816	m	5.071	21.88	7.4909	18.8711	7.4909			0.676955	2.92088	2.51921
2010	Aalt	AA07	1	52.8393	f	5.78	40.8	10.7	2.70022	10.7	7.6415	5.26	0.540187	3.81308	0.252357	1.45276
2010	Aalt	AA07	2	52.8393	f	6.86	47.05	10.33	4.99283	10.33	3.0005	1.42	0.664085	4.5547	0.483333	2.11303
2010	Aalt	AA07	3	52.8393	f	4.74	35.35	6.09	2.27022	6.09			0.778325	5.8046	0.372778
2010	Aalt	AA07	4	52.8393	f	7.72	49.69	12.61	2.37182	12.61			0.612213	3.94052	0.188091
2010	Aalt	AA07	5		f
2010	Aalt	AA08	1	41.3802	f	21.09	125.15	29.16	2.54539	29.16		8.39	0.723251	4.29184	0.0872905
2010	Aalt	AA08	2	41.3802	f	10.51	37.12	21.3	2.95552	21.3	12.681	26.56	0.493427	1.74272	0.138757	0.477447
2010	Aalt	AA08	3	41.3802	f	8.7	65.15	11.74	3.89632	11.74	11.691	5.9	0.741056	5.5494	0.331884	1.98153
2010	Aalt	AA08	4	41.3802	f	4.2	33.85	6.7	2.127	6.7	4.698	4.74	0.626866	5.05224	0.317463	0.991139
2010	Aalt	AA08	5	41.3802	f						48.276	32.46				1.48725
2010	Aalt	AA09	1	7.0028	f						0.346	0.63				0.549206
2010	Aalt	AA09	2	7.0028	f						0.41	5.4				0.0759259
2010	Aalt	AA09	3	7.0028	f						0.438	1.94				0.225773
2010	Aalt	AA09	4	7.0028	f						0.14	0.69				0.202899
2010	Aalt	AA09	5	7.0028	f						1.076	1.35				0.797037
2010	Aalt	AA10	1	10.5042	f						0.812	4.87				0.166735
2010	Aalt	AA10	2	10.5042	f						0.504	1				0.504
2010	Aalt	AA10	3	10.5042	f						0.7	1.31				0.534351
2010	Aalt	AA10	4	10.5042	f						2.0195	14.99				0.134723
2010	Aalt	AA10	5	10.5042	f						0.945	3.11				0.303859
2010	Aalt	AA11	1	19.4169	f						4.228	3.79				1.11557
2010	Aalt	AA11	2	19.4169	f						0.576	1.3				0.443077
2010	Aalt	AA11	3	19.4169	f						6.096	6.08				1.00263
2010	Aalt	AA11	4	19.4169	f						2.076	1.81				1.14696
2010	Aalt	AA11	5	19.4169	f						2.892	2.77				1.04404
2010	Aalt	AA12	1	7.95773	f						3.744	1.91				1.96021
2010	Aalt	AA12	2	7.95773	f						5.384	3.25				1.65662
2010	Aalt	AA12	3	7.95773	f						5.16	4.97				1.03823
2010	Aalt	AA12	4	7.95773	f						8.912	6.02				1.4804
2010	Aalt	AA12	5	7.95773	f						14.08	6.1				2.3082
2010	Rpse	RP01	1	22.5999		0.3109	3.7138	0.4645	0.257029	0.4645	0.3719	0.28	0.669322	7.99526	0.553346	1.32821
2010	Rpse	RP01	2	22.5999		0.1362	1.4791	0.303	0.233709	0.303	0.6729	0.98	0.449505	4.88152	0.771318	0.686633
2010	Rpse	RP01	3	22.5999		0.1239	1.4825	0.2053	0.525625	0.2053	0.96186	0.73	0.603507	7.22114	2.56028	1.31762
2010	Rpse	RP01	4	22.5999		0.15	2.776	0.6089	0.326133	0.6089	0.69698	0.63	0.246346	4.55904	0.53561	1.10632
2010	Rpse	RP01	5	22.5999		0.1483	1.7146	0.2561	0.472535	0.2561	0.48026	0.43	0.579071	6.69504	1.84512	1.11688
2010	Rpse	RP02	1	12.4141		0.1308	1.3466	0.2944	0.831712	0.2944	3.13842	1.68	0.444293	4.57405	2.82511	1.86811
2010	Rpse	RP02	2	12.4141		0.1169	1.8476	0.2717	0.677039	0.2717	2.66886	0.62	0.430254	6.80015	2.49186	4.30461
2010	Rpse	RP02	3	12.4141		0.2058	2.0434	1.1725	2.192	1.1725	4.58322	1.35	0.175522	1.74277	1.86951	3.39498
2010	Rpse	RP02	4	12.4141		0.1137	0.5955	0.249	0.375543	0.249	2.5605	1.79	0.456627	2.39157	1.5082	1.43045
2010	Rpse	RP02	5	12.4141		0.387	3.8145	1.4256	1.96157	1.4256	3.4635	0.82	0.271465	2.67572	1.37596	4.22378
2010	Rpse	RP03	1	25.783		0.101	0.8698	0.383	2.00327	0.383	1.99596	0.77	0.263708	2.27102	5.23046	2.59216
2010	Rpse	RP03	2	25.783		0.0666	0.1419	0.194	1.86546	0.194	3.29628	0.82	0.343299	0.731443	9.61576	4.01985
2010	Rpse	RP03	3	25.783		0.0604	0.7631	0.1501	1.81693	0.1501	0.67156	0.25	0.402398	5.08394	12.1048	2.68624
2010	Rpse	RP03	4	25.783		0.1774	2.0343	0.3697	1.7351	0.3697	1.12908	0.82	0.479849	5.50257	4.69325	1.37693
2010	Rpse	RP03	5	25.783		0.0967	1.1195	0.3551	2.31323	0.3551	1.68292	0.42	0.272318	3.15263	6.5143	4.00695
2010	Rpse	RP04	1	47.4281		0.0558	0.6713	0.0671		0.0671	0.649225	0.29	0.831595	10.0045		2.23871
2010	Rpse	RP04	2	47.4281		0.0597	1.194	0.0927	0.483915	0.0927	2.10365	0.87	0.644013	12.8803	5.22022	2.41799
2010	Rpse	RP04	3	47.4281		0.0705	1.4698	0.1821	0.47175	0.1821	1.47155	0.72	0.38715	8.07139	2.59061	2.04382
2010	Rpse	RP04	4	47.4281		0.0537	0.8364	0.141	0.829778	0.141	1.08025	0.22	0.380851	5.93191	5.88495	4.91023
2010	Rpse	RP04	5	47.4281		0.1327	2.0815	0.3648	0.824222	0.3648	1.41135	0.83	0.363761	5.70587	2.25938	1.70042
2010	Rpse	RP05	1	38.1971		0.1804	2.2871	0.3471	1.86998	0.3471	0.08361	0.27	0.519735	6.58917	5.38743	0.309667
2010	Rpse	RP05	2	38.1971		0.1712	2.4613	0.3593	1.18025	0.3593	0.26421	0.3	0.476482	6.85026	3.28485	0.8807
2010	Rpse	RP05	3	38.1971		0.236	3.1406	0.3672	1.08945	0.3672	0.22809	0.35	0.642702	8.55283	2.9669	0.651686
2010	Rpse	RP05	4	38.1971		0.1834	2.7556	0.5285	1.17193	0.5285	0.14983	0.42	0.34702	5.214	2.21746	0.356738
2010	Rpse	RP05	5	38.1971		0.2149	2.6604	0.4229	1.0842	0.4229	0.12575	0.21	0.508158	6.29085	2.56374	0.59881
2010	Rpse	RP05	6	38.1971							0.25819	0.22				1.17359

## Sheet: year 2011
year	species	tree.id	branch.id	DBH	Sex	St/St-1	Lt/St-1	FLt/St-1	FRt/St-1	St-1(forSL)	St	Lt	St-1(forFL)	FLt	St-1(forFR)	FRt
2011	Aalt	AA13	1	14	m	0.330463	1.73437	0.325195		9.871	3.262	17.12	9.871	3.21
2011	Aalt	AA13	2	14	m	0.334515	1.79698	0.317223		16.077	5.378	28.89	16.077	5.1
2011	Aalt	AA13	3	14	m	0.632409	4.55067	1.64914		2.092	1.323	9.52	2.092	3.45
2011	Aalt	AA13	4	14	m	0.678779	8.90262	1.46948		1.376	0.934	12.25	1.376	2.022
2011	Aalt	AA13	5	14	m	0.331897	4.07328	1.29957		0.928	0.308	3.78	0.928	1.206
2011	Aalt	AA13	6	14	m	0.457715	4.55359	0.949823		4.245	1.943	19.33	4.245	4.032
2011	Aalt	AA13	7	14	m	0.248677	2.82187	0.984127		0.567	0.141	1.6	0.567	0.558
2011	Aalt	AA13	8	14	m	0.63685	4.1536	0.885246		5.612	3.574	23.31	5.612	4.968
2011	Aalt	AA14	1	7	m	0.611382	8.0813	0.247154		0.615	0.376	4.97	0.615	0.152
2011	Aalt	AA14	2	7	m	0.762393	10.5128	0.112821		0.585	0.446	6.15	0.585	0.066
2011	Aalt	AA14	3	7	m	0.792132	10.218	0.252525		1.881	1.49	19.22	1.881	0.475
2011	Aalt	AA14	4	7	m	0.727979	7.50648			1.544	1.124	11.59	1.544
2011	Aalt	AA14	5	7	m	0.810399	5.27365	0.375293		2.558	2.073	13.49	2.558	0.96
2011	Aalt	AA14	6	7	m	0.960889	4.7614	0.110532		9.409	9.041	44.8	9.409	1.04
2011	Aalt	AA14	7	7	m	0.85022	8.06718	0.400055		1.816	1.544	14.65	1.816	0.7265
2011	Aalt	AA14	8	7	m	0.777425	4.86522	0.208303		6.937	5.393	33.75	6.937	1.445
2011	Aalt	AA15	1		m	0.687026	2.29238	0.14558		13.065	8.976	29.95	13.065	1.902
2011	Aalt	AA15	2		m	0.769565	4.22464	0.378261		4.14	3.186	17.49	4.14	1.566
2011	Aalt	AA15	3		m	0.412833	4.58232	0.439467		0.826	0.341	3.785	0.826	0.363
2011	Aalt	AA15	4		m	0.49735	3.96643	0.266343		2.264	1.126	8.98	2.264	0.603
2011	Aalt	AA15	5		m	0.941038	13.75	0.863208		0.424	0.399	5.83	0.424	0.366
2011	Aalt	AA15	6		m	0.704876	3.98859	0.448133		1.928	1.359	7.69	1.928	0.864
2011	Aalt	AA15	7		m	0.529737	1.85021	0.209744		6.322	3.349	11.697	6.322	1.326
2011	Aalt	AA15	8		m	0.474848	2.54608	0.177174		7.1286	3.385	18.15	7.1286	1.263
2011	Aalt	AA16	1	15	m	0.69208	3.34515	1.28103		1.692	1.171	5.66	1.692	2.1675
2011	Aalt	AA16	2	15	m	0.885946	5.90395	1.42744		2.832	2.509	16.72	2.832	4.0425
2011	Aalt	AA16	3	15	m	0.643057	6.7288	1.9082		1.073	0.69	7.22	1.073	2.0475
2011	Aalt	AA16	4	15	m	0.713735	6.23457	1.47569		1.296	0.925	8.08	1.296	1.9125
2011	Aalt	AA16	5	15	m	0.833661	8.57283	2.93061		1.016	0.847	8.71	1.016	2.9775
2011	Aalt	AA16	6	15	m	0.732295	7.96034	2.03966		0.706	0.517	5.62	0.706	1.44
2011	Aalt	AA16	7	15	m	1.72217	4.6131	0.981398		7.069	12.174	32.61	7.069	6.9375
2011	Aalt	AA16	8	15	m	0.868336	3.74955	1.18739		5.59	4.854	20.96	5.59	6.6375
2011	Aalt	AA17	1	13	m	1.02465	2.15094	0.520664		26.858	27.52	57.77	26.858	13.984
2011	Aalt	AA17	2	13	m	0.207754	1.20702	1.48061		1.367	0.284	1.65	1.367	2.024
2011	Aalt	AA17	3	13	m	0.515439	6.70266	0.252213		4.631	2.387	31.04	4.631	1.168
2011	Aalt	AA17	4	13	m	0.223052	1.54545	1.3013		3.08	0.687	4.76	3.08	4.008
2011	Aalt	AA17	5	13	m	0.938436	3.20497	0.792854		16.568	15.548	53.1	16.568	13.136
2011	Aalt	AA17	6	13	m	0.636371	2.01068	1.11744		12.543	7.982	25.22	12.543	14.016
2011	Aalt	AA17	7	13	m	0.447638	1.83185	0.636934		6.054	2.71	11.09	6.054	3.856
2011	Aalt	AA17	8	13	m	0.717975	5.99174	1.57025		0.968	0.695	5.8	0.968	1.52
2011	Aalt	AA18	1	13	m	0.297607	4.10029	0.297443		3.051	0.908	12.51	3.051	0.9075
2011	Aalt	AA18	2	13	m	0.474183	3.77239	0.534773		2.847	1.35	10.74	2.847	1.5225
2011	Aalt	AA18	3	13	m	0.555052	3.81801	0.561043		3.088	1.714	11.79	3.088	1.7325
2011	Aalt	AA18	4	13	m	0.266879	2.95587	0.582137		1.881	0.502	5.56	1.881	1.095
2011	Aalt	AA18	5	13	m	0.543946	2.29086	0.366661		5.666	3.082	12.98	5.666	2.0775
2011	Aalt	AA18	6	13	m	0.546016	4.43252	0.603703		3.727	2.035	16.52	3.727	2.25
2011	Aalt	AA18	7	13	m	0.299574	1.85679	0.710288		5.628	1.686	10.45	5.628	3.9975
2011	Aalt	AA18	8	13	m	0.546308	6.40175	1.31884		1.598	0.873	10.23	1.598	2.1075
2011	Aalt	AA19	1	33.5	f	0.239567	3.29723	0.0968461	1.0659	3.139	0.752	10.35	3.139	0.304	41.2328	43.95
2011	Aalt	AA19	2	33.5	f	0.244748	1.77101	0.0487395	1.2361	9.52	2.33	16.86	9.52	0.464	6.7167	8.3025
2011	Aalt	AA19	3	33.5	f	0.290919	2.69935	0.137352	3.20887	5.242	1.525	14.15	5.242	0.72	12.1281	38.9175
2011	Aalt	AA19	4	33.5	f	0.396218	3.30258	0.188192	1.43265	2.168	0.859	7.16	2.168	0.408	2.45	3.51
2011	Aalt	AA19	5	33.5	f		1.2175	0.0190514	3.54189			12.27	10.078	0.192	1.838	6.51
2011	Aalt	AA19	6	33.5	f	0.386302	2.90561	0.0444939	1.09431	12.586	4.862	36.57	12.586	0.56	4.2881	4.69253
2011	Aalt	AA19	7	33.5	f	0.819241	4.85547	0.123216	2.37966	11.07	9.069	53.75	11.07	1.364	4.2485	10.11
2011	Aalt	AA19	8	33.5	f	0.452467	2.36361	0.0963737	2.52631	12.244	5.54	28.94	12.244	1.18	16.1352	40.7625
2011	Aalt	AA20	1	49	f	0.517737	12.8667	0.182167		1.043	0.54	13.42	1.043	0.19
2011	Aalt	AA20	2	49	f	0.79562	18.1387	0.147445		1.37	1.09	24.85	1.37	0.202
2011	Aalt	AA20	3	49	f	0.463235	10.049	0.205882		0.816	0.378	8.2	0.816	0.168
2011	Aalt	AA20	4	49	f	0.700997	14.9169	0.392027		0.301	0.211	4.49	0.301	0.118
2011	Aalt	AA20	5	49	f	0.43695	10.5572	0.31085		0.341	0.149	3.6	0.341	0.106
2011	Aalt	AA20	6	49	f	0.54165	10.0366	0.18204		2.461	1.333	24.7	2.461	0.448
2011	Aalt	AA20	7	49	f	0.502437	6.54089	0.076187		5.539	2.783	36.23	5.539	0.422
2011	Aalt	AA20	8	49	f	0.497475	9.6654	0.210859		1.584	0.788	15.31	1.584	0.334
2011	Aalt	AA21	1	46.5	f	0.924137	5.96152	0.0799907	1.60629	12.839	11.865	76.54	12.839	1.027	10.17	16.336
2011	Aalt	AA21	2	46.5	f	0.566069	5.90394	0.39126	0.999125	4.851	2.746	28.64	4.851	1.898	11.1938	11.184
2011	Aalt	AA21	3	46.5	f	0.609593	4.14925	0.10276	1.36098	7.464	4.55	30.97	7.464	0.767	37.52	51.064
2011	Aalt	AA21	4	46.5	f	0.636985	3.29338	0.196309	1.24536	16.688	10.63	54.96	16.688	3.276	4.9528	6.168
2011	Aalt	AA21	5	46.5	f	0.813611	4.81589	0.377931	0.68861	12.71	10.341	61.21	12.71	4.8035	11.6757	8.04
2011	Aalt	AA21	6	46.5	f	0.548635	6.56143	0.447383	0.989847	3.516	1.929	23.07	3.516	1.573	7.4759	7.4
2011	Aalt	AA21	7	46.5	f	0.308532	3.93849	0.606151	2.77031	1.008	0.311	3.97	1.008	0.611	5.3337	14.776
2011	Aalt	AA21	8	46.5	f	0.585808	10.1107	0.382738	0.464376	1.987	1.164	20.09	1.987	0.7605	4.0829	1.896
2011	Aalt	AA22	1	28.5	f	0.297256	4.4569	0.606107	4.67367	2.587	0.769	11.53	2.587	1.568	9.1624	42.822
2011	Aalt	AA22	2	28.5	f	0.459824	3.89243	0.386389	4.11055	9.11	4.189	35.46	9.11	3.52	8.6025	35.361
2011	Aalt	AA22	3	28.5	f	0.58758	5.33317	0.534052	5.27852	8.164	4.797	43.54	8.164	4.36	5.4305	28.665
2011	Aalt	AA22	4	28.5	f	0.442211	5.01142	0.613979	5.24525	4.378	1.936	21.94	4.378	2.688	5.525	28.98
2011	Aalt	AA22	5	28.5	f	0.746848	8.70457	0.810878	3.54289	4.045	3.021	35.21	4.045	3.28	4.7021	16.659
2011	Aalt	AA22	6	28.5	f	0.234519	3.6636	0.409109	4.66348	2.503	0.587	9.17	2.503	1.024	10.6858	49.833
2011	Aalt	AA22	7	28.5	f	0.552064	6.60283	0.548903	8.84438	5.378	2.969	35.51	5.378	2.952	1.735	15.345
2011	Aalt	AA22	8	28.5	f	0.623622	5.84599	0.495681	2.63254	6.714	4.187	39.25	6.714	3.328	5.1247	13.491
2011	Aalt	AA23	1	11.5	f	0.882353	11.3155	0.55615	1.03448	0.935	0.825	10.58	0.935	0.52	2.0906	2.16268
2011	Aalt	AA23	2	11.5	f	0.526829	11.3902		1.00532	0.41	0.216	4.67	0.41		2.098	2.10916
2011	Aalt	AA23	3	11.5	f	0.507324	7.56991	0.199734	0.498888	1.502	0.762	11.37	1.502	0.3	2.518	1.2562
2011	Aalt	AA23	4	11.5	f	0.983819	11.1111	0.491909	0.711705	0.927	0.912	10.3	0.927	0.456	5.5224	3.93032
2011	Aalt	AA23	5	11.5	f	0.49441	6.38509	0.228571	0.423353	1.61	0.796	10.28	1.61	0.368	1.9441	0.82304
2011	Aalt	AA23	6	11.5	f	0.668519	7.32407	0.27037	0.98771	1.08	0.722	7.91	1.08	0.292	1.9837	1.95932
2011	Aalt	AA23	7	11.5	f	0.770186	8.06566	0.592724	1.77651	1.127	0.868	9.09	1.127	0.668	2.0171	3.5834
2011	Aalt	AA23	8	11.5	f	0.839064	11.4338	0.152158	1.06472	1.367	1.147	15.63	1.367	0.208	2.0325	2.16404
2011	Aalt	AA24	1	8	f	0.987185	4.43732	0.106928		2.497	2.465	11.08	2.497	0.267
2011	Aalt	AA24	2	8	f	1.12136	8.70121	0.144784	0.180313	1.409	1.58	12.26	1.409	0.204	7.4817	1.34905
2011	Aalt	AA24	3	8	f	0.70576	3.45585	0.119363	0.527066	5.278	3.725	18.24	5.278	0.63	2.5345	1.33585
2011	Aalt	AA24	4	8	f	0.919586	3.95015	0.148836	0.552197	4.253	3.911	16.8	4.253	0.633	2.1783	1.20285
2011	Aalt	AA24	5	8	f	0.89582	4.51012	0.222404	0.894041	3.062	2.743	13.81	3.062	0.681	3.7623	3.36365
2011	Aalt	AA24	6	8	f	0.672293	3.76582	0.235232	0.278419	2.844	1.912	10.71	2.844	0.669	3.9568	1.10165
2011	Aalt	AA24	7	8	f	0.691813	4.01949	0.114035	2.0547	5.13	3.549	20.62	5.13	0.585	0.9405	1.93245
2011	Aalt	AA24	8	8	f	0.509284	3.9611	0.161804	0.485668	1.131	0.576	4.48	1.131	0.183	0.9315	0.4524
2011	Palb	PAf01	1	48.5	f			3.76803					0.104	0.391875
2011	Palb	PAf01	2	48.5	f			2.56692					0.1401	0.359625
2011	Palb	PAf01	3	48.5	f			2.69922					0.1546	0.4173
2011	Palb	PAf01	4	48.5	f			3.06367					0.1072	0.328425
2011	Palb	PAf01	5	48.5	f			2.43206					0.0861	0.2094
2011	Palb	PAf01	6	48.5	f			3.19316					0.106	0.338475
2011	Palb	PAf01	7	48.5	f			3.81987					0.0687	0.262425
2011	Palb	PAf01	8	48.5	f			4.8314					0.0817	0.394725
2011	Palb	PAf01	9	48.5	f			1.46					0.2119	0.309375
2011	Palb	PAf01	10	48.5	f			1.54428					0.0813	0.12555
2011	Palb	PAf02	1	24	f			6.08492					0.0892	0.542775
2011	Palb	PAf02	2	24	f			7.63077					0.0975	0.744
2011	Palb	PAf02	3	24	f			4.78617					0.0705	0.337425
2011	Palb	PAf02	4	24	f			5.78947					0.0456	0.264
2011	Palb	PAf02	5	24	f			4.87433					0.0563	0.274425
2011	Palb	PAf02	6	24	f			0.8002					0.375	0.300075
2011	Palb	PAf02	7	24	f			8.11273					0.0601	0.487575
2011	Palb	PAf02	8	24	f			5.6539					0.109	0.616275
2011	Palb	PAf02	9	24	f			2.1122					0.123	0.2598
2011	Palb	PAf02	10	24	f			2.16593					0.4978	1.0782
2011	Palb	PAf03	1	26	f			4.86766					0.0671	0.32662
2011	Palb	PAf03	2	26	f			6.76367					0.0311	0.21035
2011	Palb	PAf03	3	26	f			5.31273					0.0597	0.31717
2011	Palb	PAf03	4	26	f			2.3256					0.0996	0.23163
2011	Palb	PAf03	5	26	f			6.118					0.035	0.21413
2011	Palb	PAf03	6	26	f			5.09394					0.0462	0.23534
2011	Palb	PAf03	7	26	f			4.87168					0.0791	0.38535
2011	Palb	PAf03	8	26	f			1.66171					0.1439	0.23912
2011	Palb	PAf03	9	26	f			1.8479					0.1119	0.20678
2011	Palb	PAf03	10	26	f			2.54371					0.0803	0.20426
2011	Palb	PAf04	1	23.5	f			3.11423					0.0499	0.1554
2011	Palb	PAf04	2	23.5	f			6.11187					0.0573	0.35021
2011	Palb	PAf04	3	23.5	f			3.42035					0.1204	0.41181
2011	Palb	PAf04	4	23.5	f			2.37659					0.1764	0.41923
2011	Palb	PAf04	5	23.5	f			2.08602					0.1702	0.35504
2011	Palb	PAf04	6	23.5	f			1.73453					0.0837	0.14518
2011	Palb	PAf04	7	23.5	f			0.89956					0.2957	0.266
2011	Palb	PAf04	8	23.5	f			2.12982					0.1573	0.33502
2011	Palb	PAf04	9	23.5	f			6.855					0.028	0.19194
2011	Palb	PAf04	10	23.5	f			1.68257					0.1905	0.32053
2011	Palb	PAf05	1	19.5	f			3.30585					0.0564	0.18645
2011	Palb	PAf05	2	19.5	f			1.62406					0.1166	0.189365
2011	Palb	PAf05	3	19.5	f			1.93493					0.0554	0.107195
2011	Palb	PAf05	4	19.5	f			2.14318					0.0784	0.168025
2011	Palb	PAf05	5	19.5	f			1.57072					0.1214	0.190685
2011	Palb	PAf05	6	19.5	f			1.68041					0.1266	0.21274
2011	Palb	PAf05	7	19.5	f			1.35669					0.1352	0.183425
2011	Palb	PAf05	8	19.5	f			0.824857					0.1929	0.159115
2011	Palb	PAf05	9	19.5	f			2.84518					0.0705	0.200585
2011	Palb	PAf05	10	19.5	f			1.4737					0.1304	0.19217
2011	Palb	PAf06	1	90.4	f			4.81267					0.1125	0.541425
2011	Palb	PAf06	2	90.4	f			2.52889					0.135	0.3414
2011	Palb	PAf06	3	90.4	f			1.80776					0.261	0.471825
2011	Palb	PAf06	4	90.4	f			2.73223					0.0647	0.176775
2011	Palb	PAf06	5	90.4	f			1.90518					0.169	0.321975
2011	Palb	PAf06	6	90.4	f			4.75019					0.1334	0.633675
2011	Palb	PAf06	7	90.4	f			10.4435					0.0385	0.402075
2011	Palb	PAf06	8	90.4	f			1.73384					0.2893	0.5016
2011	Palb	PAf06	9	90.4	f			9.3127					0.0307	0.2859
2011	Palb	PAf06	10	90.4	f			2.62969					0.0719	0.189075
2011	Palb	PAf07	1	47.5	f	0.186139	2.94406		2.2323	0.202	0.0376	0.5947			0.202	0.450925
2011	Palb	PAf07	2	47.5	f	0.150393	3.46914		2.55095	0.0891	0.0134	0.3091			0.0891	0.22729
2011	Palb	PAf07	3	47.5	f	0.102473	2.02862		0.809753	0.283	0.029	0.5741			0.283	0.22916
2011	Palb	PAf07	4	47.5	f	0.113324	1.85491		1.70202	0.2109	0.0239	0.3912			0.2109	0.358955
2011	Palb	PAf07	5	47.5	f	0.166876	3.28733		3.62183	0.0797	0.0133	0.262			0.0797	0.28866
2011	Palb	PAf07	6	47.5	f	0.359712	5.07464		2.47433	0.1112	0.04	0.5643			0.1112	0.275145
2011	Palb	PAf07	7	47.5	f	0.200399	4.36889		4.10085	0.1003	0.0201	0.4382			0.1003	0.411315
2011	Palb	PAf07	8	47.5	f	0.224199	3.80249		7.14862	0.1124	0.0252	0.4274			0.1124	0.803505
2011	Palb	PAf07	9	47.5	f	0.194624	2.7828		9.84995	0.093	0.0181	0.2588			0.093	0.916045
2011	Palb	PAf07	10	47.5	f	0.0669027	1.41097		2.34058	0.2825	0.0189	0.3986			0.2825	0.661215
2011	Palb	PAf08	1	28	f	0.249258	3.28091		6.36439	0.1011	0.0252	0.3317			0.1011	0.64344
2011	Palb	PAf08	2	28	f	0.351807	8.17108		6.72386	0.0415	0.0146	0.3391			0.0415	0.27904
2011	Palb	PAf08	3	28	f	0.575	8.38542		6.65833	0.048	0.0276	0.4025			0.048	0.3196
2011	Palb	PAf08	4	28	f	0.252768	5.45572		9.64723	0.0542	0.0137	0.2957			0.0542	0.52288
2011	Palb	PAf08	5	28	f	0.136364	1.98864		6.89935	0.1232	0.0168	0.245			0.1232	0.85
2011	Palb	PAf08	6	28	f	0.089939	1.58003		5.82256	0.1312	0.0118	0.2073			0.1312	0.76392
2011	Palb	PAf08	7	28	f	0.183833	4.96219		3.82477	0.0767	0.0141	0.3806			0.0767	0.29336
2011	Palb	PAf08	8	28	f	0.123976	2.25224		0.313985	0.7687	0.0953	1.7313			0.7687	0.24136
2011	Palb	PAf08	9	28	f	0.189983	2.0095		5.68566	0.1158	0.022	0.2327			0.1158	0.6584
2011	Palb	PAf08	10	28	f	0.0949628	1.7308		1.36978	0.2422	0.023	0.4192			0.2422	0.33176
2011	Palb	PAf09	1	29.5	f	0.325472	7.26651		4.19375	0.0424	0.0138	0.3081			0.0424	0.177815
2011	Palb	PAf09	2	29.5	f	0.307416	5.55383		2.70461	0.0836	0.0257	0.4643			0.0836	0.226105
2011	Palb	PAf09	3	29.5	f	0.46875	9.30903		3.15104	0.0576	0.027	0.5362			0.0576	0.1815
2011	Palb	PAf09	4	29.5	f	0.362416	8.90604		3.48272	0.0298	0.0108	0.2654			0.0298	0.103785
2011	Palb	PAf09	5	29.5	f	0.466151	7.66925		2.30106	0.0517	0.0241	0.3965			0.0517	0.118965
2011	Palb	PAf09	6	29.5	f	0.478764	9.11326		2.90644	0.0777	0.0372	0.7081			0.0777	0.22583
2011	Palb	PAf09	7	29.5	f	0.319843	4.85509		4.89399	0.0766	0.0245	0.3719			0.0766	0.37488
2011	Palb	PAf09	8	29.5	f	0.301183	6.04459		1.25214	0.1099	0.0331	0.6643			0.1099	0.13761
2011	Palb	PAf09	9	29.5	f	0.378621	7.54446		1.86648	0.1001	0.0379	0.7552			0.1001	0.186835
2011	Palb	PAf09	10	29.5	f	0.147103	1.35067		2.72058	0.0673	0.0099	0.0909			0.0673	0.183095
2011	Palb	PAf10	1	9	f	0.572308	19.04		1.36108	0.0325	0.0186	0.6188			0.0325	0.044235
2011	Palb	PAf10	2	9	f	0.498127	17.3521		2.18933	0.0267	0.0133	0.4633			0.0267	0.058455
2011	Palb	PAf10	3	9	f	0.535714	15.7695		3.98718	0.0308	0.0165	0.4857			0.0308	0.122805
2011	Palb	PAf10	4	9	f	0.608519	15.3955		3.40375	0.0493	0.03	0.759			0.0493	0.167805
2011	Palb	PAf10	5	9	f	0.695783	20.4608		3.29367	0.0332	0.0231	0.6793			0.0332	0.10935
2011	Palb	PAf10	6	9	f	0.374648	10.662		2.90535	0.0355	0.0133	0.3785			0.0355	0.10314
2011	Palb	PAf10	7	9	f	0.557576	20.3091		0.856364	0.033	0.0184	0.6702			0.033	0.02826
2011	Palb	PAf10	8	9	f	0.900498	24.0697		4.18881	0.0201	0.0181	0.4838			0.0201	0.084195
2011	Palb	PAf10	9	9	f	0.617143	18.4543		0.880714	0.035	0.0216	0.6459			0.035	0.030825
2011	Palb	PAf10	10	9	f	0.352564	11.875		4.23462	0.0312	0.011	0.3705			0.0312	0.13212
2011	Palb	PAf11	1	10	f	0.918429	23.0785		2.47568	0.0331	0.0304	0.7639			0.0331	0.081945
2011	Palb	PAf11	2	10	f	0.560886	18.9041		4.71089	0.0271	0.0152	0.5123			0.0271	0.127665
2011	Palb	PAf11	3	10	f	0.497409	15.171		2.73964	0.0193	0.0096	0.2928			0.0193	0.052875
2011	Palb	PAf11	4	10	f	0.621118	14.5062		4.06118	0.0322	0.02	0.4671			0.0322	0.13077
2011	Palb	PAf11	5	10	f	0.544757	14.1304		1.76893	0.0391	0.0213	0.5525			0.0391	0.069165
2011	Palb	PAf11	6	10	f	0.580139	15.993		2.27901	0.0574	0.0333	0.918			0.0574	0.130815
2011	Palb	PAf11	7	10	f	0.719346	17.9183		1.45913	0.0367	0.0264	0.6576			0.0367	0.05355
2011	Palb	PAf11	8	10	f	0.471154	7.23077		5.18365	0.0208	0.0098	0.1504			0.0208	0.10782
2011	Palb	PAf11	9	10	f	0.846154	21.504		1.21989	0.0377	0.0319	0.8107			0.0377	0.04599
2011	Palb	PAf11	10	10	f	0.292453	1.53145		3.28868	0.0318	0.0093	0.0487			0.0318	0.10458
2011	Palb	PAf12	1		f	0.26834	6.8166		1.31236	0.0518	0.0139	0.3531			0.0518	0.06798
2011	Palb	PAf12	2		f	0.403846	10.0596		1.21442	0.052	0.021	0.5231			0.052	0.06315
2011	Palb	PAf12	3		f	0.245586	5.58427		1.5992	0.1246	0.0306	0.6958			0.1246	0.19926
2011	Palb	PAf12	4		f	0.167615	3.21813		0.383908	0.2989	0.0501	0.9619			0.2989	0.11475
2011	Palb	PAf12	5		f	0.182376	4.03235		0.541439	0.1793	0.0327	0.723			0.1793	0.09708
2011	Palb	PAf12	6		f	0.330326	6.04927		0.67245	0.1441	0.0476	0.8717			0.1441	0.0969
2011	Palb	PAf12	7		f	0.188552	4.75488		0.687879	0.1485	0.028	0.7061			0.1485	0.10215
2011	Palb	PAf12	8		f	0.116592	3.91143		0.367265	0.0892	0.0104	0.3489			0.0892	0.03276
2011	Palb	PAf12	9		f	0.252591	5.11917		0.591451	0.1544	0.039	0.7904			0.1544	0.09132
2011	Palb	PAf12	10		f	0.307895	6.98026		0.376579	0.076	0.0234	0.5305			0.076	0.02862
2011	Rpse	RP06	1	60		0.300341	7.57338	2.24451	7.11391	0.2051	0.0616	1.5533	0.2051	0.46035	0.788	5.60576
2011	Rpse	RP06	2	60		0.257363	0.866502	5.17234	12.2643	0.3633	0.0935	0.3148	0.3633	1.87911	0.5031	6.17016
2011	Rpse	RP06	3	60		0.303692	3.87219	5.00673	6.60054	0.4577	0.139	1.7723	0.4577	2.29158	0.7318	4.83028
2011	Rpse	RP06	4	60		0.53341	2.4424	17.0383	8.05236	0.1736	0.0926	0.424	0.1736	2.95785	0.3692	2.97293
2011	Rpse	RP06	5	60		0.242714	1.25212	4.70293	7.66235	0.6382	0.1549	0.7991	0.6382	3.00141	0.2179	1.66963
2011	Rpse	RP06	6	60		0.268156	1.09358	16.7066	16.3709	0.0716	0.0192	0.0783	0.0716	1.19619	0.2675	4.37922
2011	Rpse	RP06	7	60		0.325066	3.64024	3.16348	10.8924	0.7177	0.2333	2.6126	0.7177	2.27043	0.5442	5.92762
2011	Rpse	RP06	8	60		0.263794	0.569627	7.56629	10.7974	0.3806	0.1004	0.2168	0.3806	2.87973	0.4258	4.59753
2011	Rpse	RP06	9	60		0.191082	0.764706	4.60127	3.28696	1.054	0.2014	0.806	1.054	4.84974	1.9967	6.56308
2011	Rpse	RP06	10	60		0.242899	1.05109	4.71082	3.99469	0.6126	0.1488	0.6439	0.6126	2.88585	2.9595	11.8223
2011	Rpse	RP07	1	26		0.296665	1.44419	8.33459	1.99532	0.3118	0.0925	0.4503	0.3118	2.59872	3.8873	7.75642
2011	Rpse	RP07	2	26		0.172018	0.963794	4.54783	7.94447	0.6104	0.105	0.5883	0.6104	2.77599	0.6388	5.07493
2011	Rpse	RP07	3	26		0.167043	1.16078	2.75033	4.85176	1.7738	0.2963	2.059	1.7738	4.87854	0.9745	4.72804
2011	Rpse	RP07	4	26		0.353182	5.1368	2.44497	7.54716	0.5139	0.1815	2.6398	0.5139	1.25647	0.4612	3.48075
2011	Rpse	RP07	5	26		0.160736	0.61411	6.6535	3.69944	0.163	0.0262	0.1001	0.163	1.08452	1.7713	6.55282
2011	Rpse	RP07	6	26		0.251325	1.75587	6.63418	13.9402	0.2642	0.0664	0.4639	0.2642	1.75275	0.2174	3.03059
2011	Rpse	RP07	7	26		0.298503	6.18259	1.29459	7.07143	0.3675	0.1097	2.2721	0.3675	0.47576	0.5687	4.02152
2011	Rpse	RP07	8	26		0.266858	1.16558	4.99238	11.6662	0.3841	0.1025	0.4477	0.3841	1.91758	0.4538	5.29414
2011	Rpse	RP07	9	26		0.269991	1.32674	6.0635	6.16502	0.2326	0.0628	0.3086	0.2326	1.41037	0.6072	3.7434
2011	Rpse	RP07	10	26		0.206641	0.861566	3.2002	8.88989	0.4457	0.0921	0.384	0.4457	1.42633	0.6501	5.77932
2011	Rpse	RP08	1	37.5		0.342955	3.16364	5.71792	8.03064	0.44	0.1509	1.392	0.44	2.51588	0.6501	5.22072
2011	Rpse	RP08	2	37.5		0.42598	5.02001	5.00593	6.84862	0.3749	0.1597	1.882	0.3749	1.87673	0.9675	6.62604
2011	Rpse	RP08	3	37.5		0.25346	3.73678	2.51307	7.97332	0.4407	0.1117	1.6468	0.4407	1.10751	0.3995	3.18534
2011	Rpse	RP08	4	37.5		0.515723	3.30472	10.3413	5.89489	0.318	0.164	1.0509	0.318	3.28852	0.2797	1.6488
2011	Rpse	RP08	5	37.5		0.333545	3.79471	2.15287	2.35092	0.7867	0.2624	2.9853	0.7867	1.69366	0.5	1.17546
2011	Rpse	RP08	6	37.5		0.384973	6.42641	1.33522	4.28771	0.5164	0.1988	3.3186	0.5164	0.68951	0.7867	3.37314
2011	Rpse	RP08	7	37.5		0.271826	4.20055	3.72327	6.15162	0.4742	0.1289	1.9919	0.4742	1.76558	0.8892	5.47002
2011	Rpse	RP08	8	37.5		0.447461	5.01481	7.78893	11.5145	0.2836	0.1269	1.4222	0.2836	2.20894	0.4486	5.1654
2011	Rpse	RP08	9	37.5		0.46392	4.91289	6.37843	18.3865	0.4684	0.2173	2.3012	0.4684	2.98765	0.3195	5.87448
2011	Rpse	RP08	10	37.5		0.212225	3.0332	2.71603	7.83808	0.4368	0.0927	1.3249	0.4368	1.18636	0.4365	3.42132
2011	Rpse	RP09	1	28.5		0.246499	3.27171	5.67073	0.444951	0.357	0.088	1.168	0.357	2.02445	0.8883	0.39525
2011	Rpse	RP09	2	28.5		0.379545	6.26307	6.61168	1.4968	0.176	0.0668	1.1023	0.176	1.16366	0.7884	1.18008
2011	Rpse	RP09	3	28.5		0.433939	7.69818	7.15206	1.73812	0.0825	0.0358	0.6351	0.0825	0.590045	0.3132	0.54438
2011	Rpse	RP09	4	28.5		0.269906	6.32845	1.63469	0.445247	0.1708	0.0461	1.0809	0.1708	0.279205	1.1015	0.49044
2011	Rpse	RP09	5	28.5		0.381953	5.92645	5.50683	0.714462	0.1618	0.0618	0.9589	0.1618	0.891005	0.0975	0.06966
2011	Rpse	RP09	6	28.5		0.277554	3.44942	3.81769	0.756142	0.3974	0.1103	1.3708	0.3974	1.51715	0.4396	0.3324
2011	Rpse	RP09	7	28.5		0.177706	2.3981	1.81967	2.88661	0.8621	0.1532	2.0674	0.8621	1.56873	0.3593	1.03716
2011	Rpse	RP09	8	28.5		0.226394	2.84645	3.63875	2.27286	0.4448	0.1007	1.2661	0.4448	1.61851	0.1017	0.23115
2011	Rpse	RP09	9	28.5		0.258621	4.47126	5.9651	2.13493	0.1566	0.0405	0.7002	0.1566	0.934135	0.0833	0.17784
2011	Rpse	RP09	10	28.5		0.381306	9.85386	2.49551	0.809341	0.1348	0.0514	1.3283	0.1348	0.336395	0.4507	0.36477
2011	Rpse	RP10	1	29		0.147374	2.2656	4.32894	3.36044	0.3637	0.0536	0.824	0.3637	1.57444	0.4525	1.5206
2011	Rpse	RP10	2	29		0.282754	3.30615	6.25628	2.88706	0.1496	0.0423	0.4946	0.1496	0.93594	0.2991	0.86352
2011	Rpse	RP10	3	29		0.155412	1.88093	4.56049	4.19393	0.388	0.0603	0.7298	0.388	1.76947	0.4084	1.7128
2011	Rpse	RP10	4	29		0.214918	1.46683	7.26099	4.34194	0.4974	0.1069	0.7296	0.4974	3.61162	0.3183	1.38204
2011	Rpse	RP10	5	29			1.99835	6.17623	1.36929	0.4231		0.8455	0.4231	2.61317	1.1027	1.50992
2011	Rpse	RP10	6	29			0.685486	1.27678	3.63103	5.0268		3.4458	5.0268	6.4181	0.3042	1.10456
2011	Rpse	RP10	7	29		0.218803	1.82415	7.46956	3.01381	0.2957	0.0647	0.5394	0.2957	2.20875	0.2651	0.79896
2011	Rpse	RP10	8	29		0.323649	3.32162	9.89027	1.53983	0.148	0.0479	0.4916	0.148	1.46376	0.6634	1.02152
2011	Rpse	RP10	9	29		0.260837	2.56046	8.1057	1.51035	0.1315	0.0343	0.3367	0.1315	1.0659	0.962	1.45296
2011	Rpse	RP10	10	29		0.197463	0.931969	7.15225	1.82573	0.3469	0.0685	0.3233	0.3469	2.48111	1.0953	1.99972
2011	Rpse	RP11	1	46		0.221803	5.44329	1.87194	3.9948	0.3183	0.0706	1.7326	0.3183	0.59584	0.431	1.72176
2011	Rpse	RP11	2	46		0.459597	7.94202	4.15215	3.83088	0.3329	0.153	2.6439	0.3329	1.38225	0.4669	1.78864
2011	Rpse	RP11	3	46		0.244268	5.63742	3.72768	20.7664	0.3271	0.0799	1.844	0.3271	1.21932	0.1238	2.57088
2011	Rpse	RP11	4	46		0.345358	4.27912	9.58652	1.38018	0.1691	0.0584	0.7236	0.1691	1.62108	0.2573	0.35512
2011	Rpse	RP11	5	46		0.205403	1.25815	5.54808	24.153	0.7848	0.1612	0.9874	0.7848	4.35414	0.1145	2.76552
2011	Rpse	RP11	6	46		0.429918	6.99647	6.62165	16.7483	0.2547	0.1095	1.782	0.2547	1.68654	0.201	3.3664
2011	Rpse	RP11	7	46		0.328094	5.7667	6.87583	9.54668	0.2036	0.0668	1.1741	0.2036	1.39992	0.3016	2.87928
2011	Rpse	RP11	8	46		0.315214	3.16034	8.64549	6.3933	0.3293	0.1038	1.0407	0.3293	2.84696	0.3222	2.05992
2011	Rpse	RP11	9	46		0.353345	3.09663	12.4369	14.2309	0.1749	0.0618	0.5416	0.1749	2.17521	0.4721	6.7184
2011	Rpse	RP11	10	46		0.331874	1.25993	15.0755	7.01955	0.3197	0.1061	0.4028	0.3197	4.81963	0.6353	4.45952
