# Supplementary material for: Can the Life-History Strategy Explain the Success of the Exotic Trees Ailanthus altissima and Robinia pseudoacacia in Iberian Floodplain Forests?
Source: PLoS One. 2014 Jun 17;9(6):e100254. doi: 10.1371/journal.pone.0100254 (PMC4061096; doi:10.1371/journal.pone.0100254)
Supplement: Table S3 — Secondary growth of the studied species. (XLSX) [file pone.0100254.s006.xlsx]

## Sheet: Hoja1
			2010		2011
Tree id	Species	DBH	DBAt	BAt-1	DBAt	BAt-1
AAf01	AA	33.42			16.6507	795.661
AAf02	AA	48.7	23.0971	1606.02	25.5675	1629.12
AAf03	AA	46.47	39.8258	1621.08	35.1374	1660.9
AAf04	AA	28.65	33.215	576.195	35.2642	609.41
AAf05	AA	11.46	6.35568	89.5229	7.26924	95.8786
AAf06	AA	7.96	4.2849	41.7755	3.70383	46.0604
AAm01	AA	13.69	12.8655	119.658	21.1063	126.09
AAm04	AA	15.28	17.492	162.927	8.78604	174.588
AAm05	AA	12.73	13.3287	103.495	14.8957	112.381
AAm06	AA	12.73	14.1631	101.414	11.6996	115.577
PAf01	PA	48.383	22.0113	1440.87	22.0855	1459.99
PAf02	PA	23.8711	26.7467	283.184	28.9198	309.931
PAf03	PA	25.78	22.2965	330.62	24.4573	352.917
PAf04	PA	23.55	19.1636	286.382	17.7913	305.545
PAf05	PA	19.74	13.9379	188.553	16.0248	202.491
PAf06	PA	45.2
PAf07	PA	47.43	129.519	1234.79	83.1669	1364.31
PAf08	PA	28.33	57.0327	428.847	41.001	457.364
PAf09	PA	29.6	20.5983	458.101	21.6458	478.699
PAf10	PA	8.91	2.24054	35.1804	2.28268	37.4209
PAf11	PA	10.19	4.29214	51.078	4.48742	55.3702
RP01	RP	59.84	50.664	2276.42	43.5693	2327.08
RP02	RP	25.78	30.0764	371.155	18.5918	401.231
RP03	RP	37.56	17.2189	827.472	15.8014	844.691
RP04	RP	28.65	5.1361	506.243	6.96614	511.379
RP05	RP	28.97	15.0089	499.483	13.0524	504.486
RP06	RP	46.15	22.0993	1272.66	24.8509	1294.76
